# Supplementary material for: HP1β carries an acidic linker domain and requires H3K9me3 for phase separation
Source: Nucleus. 2021 Mar 4;12(1):44–57. doi: 10.1080/19491034.2021.1889858 (PMC7939559; doi:10.1080/19491034.2021.1889858)
Supplement: Supplemental Material [file KNCL_A_1889858_SM1369.zip]

Archive with 2 entries (2 files):
- Supporting information_revised.pdf
- Video S1. HP1b phase separation with histones_50uM_ScaleBar.avi
